# Supplementary material for: Integrated Proteomic Analysis of Human Cancer Cells and Plasma from Tumor Bearing Mice for Ovarian Cancer Biomarker Discovery
Source: PLoS One. 2009 Nov 19;4(11):e7916. doi: 10.1371/journal.pone.0007916 (PMC2775948; doi:10.1371/journal.pone.0007916)
Supplement: Table S8 — Summary statistics for the Generalized Estimating Equations (GEE) methods to adjust for surgical collection conditions. (0.02 MB XLS) [file pone.0007916.s013.xls]

## Sheet: Sheet1
Table S8.
GEE Models - Case / Control Comparisons Adjusted for Effect of Blood Collection conditions
	Benign vs. Healthy Control		Surgical vs. Healthy Control		Case vs. Healthy Control		Effect of Conditions of Blood Collection
	Coeff	p-Value	Coeff	p-Value	Coeff	p-Value	Coeff	p-Value
IGFBP2	-1.03242	0.216249	-1.25902	0.148597	2.18797	0.000100816	1.51547	0.0557131
TIMP1	0.199196	0.718666	-0.10644	0.842442	1.3267	0.00335179	-0.297487	0.544443
THBS1	3.64261	0.110449	3.50895	0.116044	3.47893	0.0892516	-1.01081	0.609513
RARRES2	0.121605	0.774702	0.221441	0.625535	1.02656	0.00469712	-0.742267	0.037054
PPBP	0.752289	0.361089	1.19851	0.12208	1.18095	0.0807583	-0.0723404	0.91762
CD14	-0.125228	0.752984	0.317121	0.519568	0.83247	0.0113972	-0.248525	0.460812
NRCAM	0.36369	0.582378	0.00375717	0.995371	0.859884	0.177907	-0.522233	0.39828
GRN	0.183369	0.521226	-0.00642195	0.98178	0.595307	0.0136782	-0.561795	0.00886144
IGF1R	-0.52171	0.129919	-0.261156	0.539886	-0.678865	0.0380643	0.234428	0.336577
ICAM2	-0.254037	0.33395	-0.28304	0.276032	-0.463958	0.0570401	-0.237812	0.286087
TGFB1	0.251116	0.65311	0.293053	0.586993	0.509307	0.308476	-0.346193	0.473188
LCN2	-0.976781	0.299179	-1.58808	0.100146	0.389124	0.257969	1.3503	0.136123
DKK3	-0.535881	0.0680415	-0.60608	0.0710976	-0.347421	0.169654	-0.239319	0.267208
CDH1	0.293824	0.374919	0.722413	0.0680597	0.299826	0.25428	-0.243562	0.299708
XLKD1	-0.175044	0.658257	0.329163	0.426222	0.221149	0.514482	-0.640034	0.03932
HGFR	-0.13227	0.756957	0.77638	0.159038	0.17518	0.603288	-0.144357	0.687412
NOV	0.170729	0.548028	-0.0192779	0.945714	0.166578	0.545118	-0.376425	0.121014
VCAM1	0.107213	0.756056	-0.224616	0.538704	-0.116987	0.677475	-0.550961	0.0423478
AXL	-0.0542769	0.814877	-0.18926	0.419521	-0.0742865	0.717151	-0.316088	0.085271
ADAM17	0.0186621	0.937898	-0.0827869	0.721648	0.0566287	0.805371	-0.15988	0.402292
TNFRSF21	0.0457828	0.842783	-0.0345544	0.873805	-0.036002	0.868052	-0.180296	0.29804
VWF	-0.542346	0.0893656	-0.300222	0.456134	0.0253386	0.91834	0.557504	0.0221195
PI3	-0.097249	0.602164	0.0748891	0.777837	-0.0180251	0.913924	0.0205432	0.859965
LGMN	0.0379022	0.876585	-0.0939151	0.691052	0.0176411	0.940242	-0.22746	0.242009
ALCAM	-0.0361415	0.957575	-0.182265	0.797687	0.0147229	0.978056	-0.582822	0.344837
Secondary GEE Models - Early or Late Stage Case v. Healthy Control, Adjsuted for Conditions of Blood Draw Estimated in Primary GEE Model
	Early Case vs. Healthy Control		Late Case vs. Healthy Control
	Coeff	p-Value	Coeff	p-Value
IGFBP2	1.885	0.0422633	2.49095	1.48558e-07
TIMP1	0.798917	0.0201549	1.85449	1.76787e-07
THBS1
RARRES2	0.640431	0.00154809	1.41269	2.98027e-06
PPBP
CD14	0.689307	0.00357079	0.975633	0.000766697
NRCAM
GRN	0.553916	0.00231333	0.636698	0.000697108
IGF1R	-0.468029	0.0454404	-0.76568	0.00488485
ICAM2
TGFB1
LCN2
DKK3
CDH1
XLKD1
HGFR
NOV
VCAM1
AXL
ADAM17
TNFRSF21
VWF
PI3
LGMN
ALCAM
